# Supplementary material for: Modulation of Photosynthesis and ROS Scavenging Response by Beneficial Bacteria in Olea europaea Plantlets under Salt Stress Conditions
Source: Plants (Basel). 2022 Oct 17;11(20):2748. doi: 10.3390/plants11202748 (PMC9611751; doi:10.3390/plants11202748)
Supplement: Supplementary file 1 [file plants-11-02748-s001.zip]

Archive with 1 entries (1 files):
- plants-1939269-supplementary.pdf
